# Supplementary material for: Cosmetic Application of Cyanobacteria Extracts with a Sustainable Vision to Skincare: Role in the Antioxidant and Antiaging Process
Source: Mar Drugs. 2022 Dec 2;20(12):761. doi: 10.3390/md20120761 (PMC9785593; doi:10.3390/md20120761)
Supplement: Supplementary file 1 [file marinedrugs-20-00761-s001.zip]

Archive with 1 entries (1 files):
- marinedrugs-2049557-supplementary.pdf
